# Supplementary material for: CyLineUp: A Cytoscape app for visualizing data in network small multiples
Source: F1000Res. 2016 Apr 11;5:635. [Version 1] doi: 10.12688/f1000research.8402.1 (PMC4909101; doi:10.12688/f1000research.8402.1)
Supplement: Supplementary file 1 [file f1000research-5-9038-s0000.tgz]

Archive with 1 entries (1 files):
- a4efa683-42fb-4fb0-a13f-9cb2f01a1ec8.gpml
