# Supplementary material for: CyLineUp: A Cytoscape app for visualizing data in network small multiples
Source: F1000Res. 2016 Apr 11;5:635. [Version 1] doi: 10.12688/f1000research.8402.1 (PMC4909101; doi:10.12688/f1000research.8402.1)
Supplement: Supplementary file 1 [file f1000research-5-9038-s0000.tgz › a4efa683-42fb-4fb0-a13f-9cb2f01a1ec8.gpml]

<?xml version="1.0" encoding="UTF-8"?>
<Pathway xmlns="http://pathvisio.org/GPML/2013a" Name="Plant Primary Metabolism" Version="20130410" Last-Modified="10/17/2013" Organism="Arabidopsis thaliana">
  <Comment Source="WikiPathways-category">Metabolic Process</Comment>
  <Comment Source="WikiPathways-description">Plant Primary Metabolism Metapathway

Contains:

- Calvin Cycle (chloroplast)
- Glycolysis (cytosol)
- Krebs Cycle (mitochondria)
- Chloroplastic Amino Acid Metabolism
- Chloroplast Electron Transport Chain
- Sucrose Metabolism
- Starch Metabolism

The pathway is currently under construction and does not yet contain A. thaliana annotations.</Comment>
  <Graphics BoardWidth="1140.5" BoardHeight="1076.6371213317113" />
  <DataNode TextLabel="H2O" GraphId="ee132" Type="Metabolite">
    <Graphics CenterX="726.9154173426846" CenterY="754.0485228196181" Width="80.0" Height="20.0" ZOrder="32768" FontWeight="Bold" FontSize="12" Valign="Middle" LineThickness="4.0" />
    <Xref Database="" ID="" />
  </DataNode>
  <DataNode TextLabel="phosphoglycerate mutase 1" GraphId="aecd3" Type="Protein" GroupRef="b369a">
    <Graphics CenterX="820.3505675529915" CenterY="608.438725777064" Width="184.81326818619797" Height="20.0" ZOrder="33243" FontWeight="Bold" FontSize="12" Valign="Middle" LineThickness="4.0" />
    <Xref Database="Uniprot-TrEMBL" ID="O04499" />
  </DataNode>
  <DataNode TextLabel="glycerate 2-phosphate" GraphId="ba1f9" Type="Metabolite">
    <Graphics CenterX="635.8208955223879" CenterY="669.7589642134675" Width="152.23880597014949" Height="19.99999999999996" ZOrder="33247" FontWeight="Bold" FontSize="12" Valign="Middle" LineThickness="4.0" />
    <Xref Database="" ID="" />
  </DataNode>
  <DataNode TextLabel="glyceraldehyde 3-phosphate dehydrogenase 1" GraphId="e6c37" Type="Protein" GroupRef="b8568">
    <Graphics CenterX="939.697116665983" CenterY="391.2575365598833" Width="320.605766668034" Height="19.999999999999943" ZOrder="33251" FontWeight="Bold" FontSize="12" Valign="Middle" LineThickness="4.0" />
    <Xref Database="Uniprot-TrEMBL" ID="P25858" />
  </DataNode>
  <DataNode TextLabel="fructose 1,6-bisphosphate" GraphId="a88f8" Type="Metabolite">
    <Graphics CenterX="636.363636363635" CenterY="245.8602984669714" Width="188.40832463807496" Height="20.000000000000007" ZOrder="33255" FontWeight="Bold" FontSize="12" Valign="Middle" LineThickness="4.0" />
    <Xref Database="HMDB" ID="HMDB01058" />
  </DataNode>
  <DataNode TextLabel="oxaloacetate" GraphId="f265a" Type="Metabolite">
    <Graphics CenterX="318.407960199005" CenterY="793.0478406267472" Width="92.39516702203271" Height="20.0" ZOrder="33258" FontWeight="Bold" FontSize="12" Valign="Middle" LineThickness="4.0" />
    <Xref Database="" ID="" />
  </DataNode>
  <DataNode TextLabel="NAD+" GraphId="ccf87" Type="Metabolite">
    <Graphics CenterX="214.16258353166592" CenterY="901.1909318591244" Width="80.0" Height="20.0" ZOrder="33270" FontWeight="Bold" FontSize="12" Valign="Middle" LineThickness="4.0" />
    <Xref Database="HMDB" ID="HMDB00902" />
  </DataNode>
  <DataNode TextLabel="phosphoenolpyruvate carboxylase 4" GraphId="dcc7f" Type="Protein" GroupRef="c1040">
    <Graphics CenterX="408.0135605927167" CenterY="685.8044143810735" Width="280.02712118543343" Height="17.72626931567322" ZOrder="33277" FontWeight="Bold" FontSize="12" Valign="Middle" LineThickness="4.0" />
    <Xref Database="Uniprot-TrEMBL" ID="Q8GVE8" />
  </DataNode>
  <DataNode TextLabel="glycerate 1,3-bisphosphate" GraphId="cc69a" Type="Metabolite">
    <Graphics CenterX="636.3636363636364" CenterY="461.8193774764593" Width="188.40832463807496" Height="19.99999999999996" ZOrder="33286" FontWeight="Bold" FontSize="12" Valign="Middle" LineThickness="4.0" />
    <Xref Database="" ID="" />
  </DataNode>
  <DataNode TextLabel="PPi-dependent phosphofructokinase beta 1" GraphId="f748b" Type="Protein" GroupRef="b1755">
    <Graphics CenterX="319.5021402752615" CenterY="180.90514610577702" Width="327.00428055052305" Height="20.0000000000002" ZOrder="33311" FontWeight="Bold" FontSize="12" Valign="Middle" LineThickness="4.0" />
    <Xref Database="Uniprot-TrEMBL" ID="Q8W4M5" />
  </DataNode>
  <DataNode TextLabel="malic enzyme 1" GraphId="d5cba" Type="Protein" GroupRef="d1452">
    <Graphics CenterX="467.44540361922776" CenterY="996.6371213317116" Width="102.34683663426054" Height="19.99999999999998" ZOrder="33319" FontWeight="Bold" FontSize="12" Valign="Middle" LineThickness="4.0" />
    <Xref Database="Uniprot-TrEMBL" ID="O82191" />
  </DataNode>
  <DataNode TextLabel="PPi" GraphId="f9214" Type="Metabolite">
    <Graphics CenterX="530.9939920002425" CenterY="133.18671269742805" Width="44.02144772117941" Height="20.0" ZOrder="33320" FontWeight="Bold" FontSize="12" Valign="Middle" LineThickness="4.0" />
    <Xref Database="" ID="" />
  </DataNode>
  <DataNode TextLabel="phosphoglycerate kinase" GraphId="c4532" Type="Protein">
    <Graphics CenterX="814.5637689415821" CenterY="518.5980565031089" Width="173.34159791930472" Height="20.0" ZOrder="33332" FontWeight="Bold" FontSize="12" Valign="Middle" LineThickness="4.0" />
    <Xref Database="Uniprot-TrEMBL" ID="Q9SAJ4" />
  </DataNode>
  <DataNode TextLabel="HCO3-" GraphId="d53e7" Type="Metabolite">
    <Graphics CenterX="537.1286728779435" CenterY="726.120749764929" Width="80.0" Height="20.0" ZOrder="33341" FontWeight="Bold" FontSize="12" Valign="Middle" LineThickness="4.0" />
    <Xref Database="" ID="" />
  </DataNode>
  <DataNode TextLabel="phosphoenolpyruvate" GraphId="f26da" Type="Metabolite">
    <Graphics CenterX="636.4251861882191" CenterY="793.0478406267472" Width="147.59647935003395" Height="19.99999999999996" ZOrder="33346" FontWeight="Bold" FontSize="12" Valign="Middle" LineThickness="4.0" />
    <Xref Database="" ID="" />
  </DataNode>
  <DataNode TextLabel="fructose 6-phosphate" GraphId="e0b5b" Type="Metabolite">
    <Graphics CenterX="636.363636363635" CenterY="99.75765157897925" Width="188.40832463807496" Height="19.999999999999986" ZOrder="33349" FontWeight="Bold" FontSize="12" Valign="Middle" LineThickness="4.0" />
    <Xref Database="HMDB" ID="HMDB00124" />
  </DataNode>
  <DataNode TextLabel="enolase 2" GraphId="bea05" Type="Protein" GroupRef="f8405">
    <Graphics CenterX="791.9254149413724" CenterY="695.1335476554142" Width="91.36948268808217" Height="20.0" ZOrder="33354" FontWeight="Bold" FontSize="12" Valign="Middle" LineThickness="4.0" />
    <Xref Database="Uniprot-TrEMBL" ID="P25696" />
  </DataNode>
  <DataNode TextLabel="malate" GraphId="c84cf" Type="Metabolite">
    <Graphics CenterX="317.4244145980612" CenterY="917.8266165870333" Width="80.0" Height="20.0" ZOrder="33359" FontWeight="Bold" FontSize="12" Valign="Middle" LineThickness="4.0" />
    <Xref Database="" ID="" />
  </DataNode>
  <DataNode TextLabel="fructose 1,6-bisphosphate aldolase" GraphId="a375c" Type="Protein">
    <Graphics CenterX="887.2794960664354" CenterY="285.67863993993217" Width="273.4410078671292" Height="20.0" ZOrder="33362" FontWeight="Bold" FontSize="12" Valign="Middle" LineThickness="4.0" />
    <Xref Database="Uniprot-TrEMBL" ID="P22197" />
  </DataNode>
  <DataNode TextLabel="NADH" GraphId="fe083" Type="Metabolite">
    <Graphics CenterX="214.16258353166592" CenterY="810.4158554802622" Width="80.0" Height="20.0" ZOrder="33381" FontWeight="Bold" FontSize="12" Valign="Middle" LineThickness="4.0" />
    <Xref Database="HMDB" ID="HMDB01487" />
  </DataNode>
  <DataNode TextLabel="pyruvate" GraphId="e7c4b" Type="Metabolite">
    <Graphics CenterX="636.8159203980101" CenterY="917.8266165870333" Width="116.56005685856431" Height="19.99999999999996" ZOrder="33385" FontWeight="Bold" FontSize="12" Valign="Middle" LineThickness="4.0" />
    <Xref Database="" ID="" />
  </DataNode>
  <DataNode TextLabel="pyruvate kinase" GraphId="ad0b5" Type="Protein">
    <Graphics CenterX="860.0939846620079" CenterY="857.7951659661012" Width="120.60805057648217" Height="20.0" ZOrder="33388" FontWeight="Bold" FontSize="12" Valign="Middle" LineThickness="4.0" />
    <Xref Database="Uniprot-TrEMBL" ID="Q9FFP6" />
  </DataNode>
  <DataNode TextLabel="glycerate 3-phosphate" GraphId="d3fb2" Type="Metabolite">
    <Graphics CenterX="636.3636363636364" CenterY="574.2179869781975" Width="154.73251028806575" Height="19.99999999999996" ZOrder="33416" FontWeight="Bold" FontSize="12" Valign="Middle" LineThickness="4.0" />
    <Xref Database="" ID="" />
  </DataNode>
  <DataNode TextLabel="Dihydroxyacetone phosphate" GraphId="c9b2f" Type="Metabolite">
    <Graphics CenterX="335.4347861779831" CenterY="344.02126281741624" Width="197.51534038104452" Height="20.0" ZOrder="33427" FontWeight="Bold" FontSize="12" Valign="Middle" LineThickness="4.0" />
    <Xref Database="HMDB" ID="HMDB01473" />
  </DataNode>
  <DataNode TextLabel="glyceraldahyde-3-phosphate" GraphId="df547" Type="Metabolite">
    <Graphics CenterX="636.3636363636364" CenterY="343.48066883734276" Width="188.40832463807496" Height="20.0" ZOrder="33428" FontWeight="Bold" FontSize="12" Valign="Middle" LineThickness="4.0" />
    <Xref Database="" ID="" />
  </DataNode>
  <DataNode TextLabel="triose phosphate isomerase" GraphId="e45ce" Type="Protein">
    <Graphics CenterX="489.3004115226334" CenterY="414.6375601733827" Width="185.18518518518522" Height="20.0" ZOrder="33430" FontWeight="Bold" FontSize="12" Valign="Middle" LineThickness="4.0" />
    <Xref Database="Uniprot-TrEMBL" ID="P48491" />
  </DataNode>
  <DataNode TextLabel="NADPH" GraphId="f7d2d" Type="Metabolite">
    <Graphics CenterX="560.8806610111674" CenterY="949.9260295590362" Width="80.0" Height="20.0" ZOrder="33431" FontWeight="Bold" FontSize="12" Valign="Middle" LineThickness="4.0" />
    <Xref Database="HMDB" ID="HMDB00221" />
  </DataNode>
  <DataNode TextLabel="NADP+" GraphId="a84d2" Type="Metabolite">
    <Graphics CenterX="389.9852141413122" CenterY="949.9260295590361" Width="80.0" Height="20.0" ZOrder="33432" FontWeight="Bold" FontSize="12" Valign="Middle" LineThickness="4.0" />
    <Xref Database="HMDB" ID="HMDB00217" />
  </DataNode>
  <DataNode TextLabel="ATP" GraphId="ebc3e" Type="Metabolite">
    <Graphics CenterX="754.5464631754699" CenterY="892.7710706573613" Width="80.0" Height="20.0" ZOrder="33433" FontWeight="Bold" FontSize="12" Valign="Middle" LineThickness="4.0" />
    <Xref Database="HMDB" ID="HMDB00538" />
  </DataNode>
  <DataNode TextLabel="ADP" GraphId="bc5a0" Type="Metabolite">
    <Graphics CenterX="754.5464631754699" CenterY="818.1375993220096" Width="80.0" Height="20.0" ZOrder="33434" FontWeight="Bold" FontSize="12" Valign="Middle" LineThickness="4.0" />
    <Xref Database="" ID="" />
  </DataNode>
  <DataNode TextLabel="malate dehydrogenase 2" GraphId="bc4b2" Type="Protein" GroupRef="a043d">
    <Graphics CenterX="153.0860301623074" CenterY="864.3150660626027" Width="160.60418541345643" Height="17.72626931567325" ZOrder="33435" FontWeight="Bold" FontSize="12" Valign="Middle" LineThickness="4.0" />
    <Xref Database="Uniprot-TrEMBL" ID="P57106" />
  </DataNode>
  <DataNode TextLabel="NADP+" GraphId="c15b0" Type="Metabolite">
    <Graphics CenterX="723.4813721275827" CenterY="372.862639735693" Width="80.0" Height="20.0" ZOrder="33436" FontWeight="Bold" FontSize="12" Valign="Middle" LineThickness="4.0" />
    <Xref Database="HMDB" ID="HMDB00902" />
  </DataNode>
  <DataNode TextLabel="NADPH" GraphId="ee0bd" Type="Metabolite">
    <Graphics CenterX="723.4813721275827" CenterY="431.33592426781667" Width="80.0" Height="20.0" ZOrder="33437" FontWeight="Bold" FontSize="12" Valign="Middle" LineThickness="4.0" />
    <Xref Database="HMDB" ID="HMDB01487" />
  </DataNode>
  <DataNode TextLabel="ATP" GraphId="aaf67" Type="Metabolite">
    <Graphics CenterX="519.5781463211365" CenterY="540.8628953894963" Width="80.0" Height="20.0" ZOrder="33438" FontWeight="Bold" FontSize="12" Valign="Middle" LineThickness="4.0" />
    <Xref Database="HMDB" ID="HMDB00538" />
  </DataNode>
  <DataNode TextLabel="ADP" GraphId="d97f0" Type="Metabolite">
    <Graphics CenterX="519.5781463211365" CenterY="493.25604095063505" Width="80.0" Height="20.0" ZOrder="33439" FontWeight="Bold" FontSize="12" Valign="Middle" LineThickness="4.0" />
    <Xref Database="" ID="" />
  </DataNode>
  <DataNode TextLabel="ATP-dependent phosphofructokinase 1" GraphId="cfe2b" Type="Protein" GroupRef="f6334">
    <Graphics CenterX="963.1086741518967" CenterY="130.97479622473287" Width="294.7826516962066" Height="20.0" ZOrder="33443" FontWeight="Bold" FontSize="12" Valign="Middle" LineThickness="4.0" />
    <Xref Database="Uniprot-TrEMBL" ID="Q9M0F9" />
  </DataNode>
  <DataNode TextLabel="Pi" GraphId="d0681" Type="Metabolite">
    <Graphics CenterX="530.9939920002425" CenterY="210.56608181943736" Width="36.0" Height="20.0" ZOrder="33444" FontWeight="Bold" FontSize="12" Valign="Middle" LineThickness="4.0" />
    <Xref Database="" ID="" />
  </DataNode>
  <DataNode TextLabel="ATP" GraphId="cf24c" Type="Metabolite">
    <Graphics CenterX="752.6716665663988" CenterY="133.18671269742805" Width="80.0" Height="20.0" ZOrder="33445" FontWeight="Bold" FontSize="12" Valign="Middle" LineThickness="4.0" />
    <Xref Database="HMDB" ID="HMDB00538" />
  </DataNode>
  <DataNode TextLabel="ADP" GraphId="c9c8e" Type="Metabolite">
    <Graphics CenterX="752.6716665663988" CenterY="210.56608181943733" Width="80.0" Height="20.0" ZOrder="33446" FontWeight="Bold" FontSize="12" Valign="Middle" LineThickness="4.0" />
    <Xref Database="" ID="" />
  </DataNode>
  <DataNode TextLabel="Pi" GraphId="fd44f" Type="Metabolite">
    <Graphics CenterX="586.0271848726684" CenterY="372.862639735693" Width="36.0" Height="20.0" ZOrder="33447" FontWeight="Bold" FontSize="12" Valign="Middle" LineThickness="4.0" />
    <Xref Database="" ID="" />
  </DataNode>
  <DataNode TextLabel="Pi" GraphId="da650" Type="Metabolite">
    <Graphics CenterX="366.24893757454475" CenterY="726.120749764929" Width="36.0" Height="20.0" ZOrder="33449" FontWeight="Bold" FontSize="12" Valign="Middle" LineThickness="4.0" />
    <Xref Database="" ID="" />
  </DataNode>
  <DataNode TextLabel="PPi-dependent phosphofructokinase beta 2" GraphId="f2d9e" Type="Protein" GroupRef="b1755">
    <Graphics CenterX="319.5021402752615" CenterY="200.9051461057771" Width="327.00428055052305" Height="20.000000000000192" ZOrder="33748" FontWeight="Bold" FontSize="12" Valign="Middle" LineThickness="4.0" />
    <Xref Database="Uniprot-TrEMBL" ID="F4JGR5" />
  </DataNode>
  <DataNode TextLabel="PPi-dependent phosphofructokinase alpha 1" GraphId="e7114" Type="Protein" GroupRef="b1755">
    <Graphics CenterX="319.5021402752615" CenterY="140.90514610577648" Width="327.00428055052305" Height="20.0" ZOrder="33749" FontWeight="Bold" FontSize="12" Valign="Middle" LineThickness="4.0" />
    <Xref Database="Uniprot-TrEMBL" ID="Q9SYP2" />
  </DataNode>
  <DataNode TextLabel="PPi-dependent phosphofructokinase alpha 2" GraphId="d4ce8" Type="Protein" GroupRef="b1755">
    <Graphics CenterX="319.5021402752615" CenterY="160.90514610577657" Width="327.00428055052305" Height="20.0000000000002" ZOrder="33750" FontWeight="Bold" FontSize="12" Valign="Middle" LineThickness="4.0" />
    <Xref Database="Uniprot-TrEMBL" ID="Q9C9K3" />
  </DataNode>
  <DataNode TextLabel="ATP-dependent phosphofructokinase 2" GraphId="d3ec5" Type="Protein" GroupRef="f6334">
    <Graphics CenterX="963.1086741518967" CenterY="150.97479622473242" Width="294.7826516962066" Height="19.99999999999997" ZOrder="33751" FontWeight="Bold" FontSize="12" Valign="Middle" LineThickness="4.0" />
    <Xref Database="Uniprot-TrEMBL" ID="Q9FIK0" />
  </DataNode>
  <DataNode TextLabel="ATP-dependent phosphofructokinase 3" GraphId="b91d0" Type="Protein" GroupRef="f6334">
    <Graphics CenterX="963.1086741518967" CenterY="170.97479622473247" Width="294.7826516962066" Height="19.99999999999997" ZOrder="33752" FontWeight="Bold" FontSize="12" Valign="Middle" LineThickness="4.0" />
    <Xref Database="Uniprot-TrEMBL" ID="Q94AA4" />
  </DataNode>
  <DataNode TextLabel="ATP-dependent phosphofructokinase 6" GraphId="f60df" Type="Protein" GroupRef="f6334">
    <Graphics CenterX="963.1086741518967" CenterY="190.97479622473242" Width="294.7826516962066" Height="19.99999999999997" ZOrder="33753" FontWeight="Bold" FontSize="12" Valign="Middle" LineThickness="4.0" />
    <Xref Database="Uniprot-TrEMBL" ID="Q9M076" />
  </DataNode>
  <DataNode TextLabel="ATP-dependent phosphofructokinase 7" GraphId="f3ce3" Type="Protein" GroupRef="f6334">
    <Graphics CenterX="963.1086741518967" CenterY="210.97479622473242" Width="294.7826516962066" Height="19.999999999999915" ZOrder="33754" FontWeight="Bold" FontSize="12" Valign="Middle" LineThickness="4.0" />
    <Xref Database="Uniprot-TrEMBL" ID="Q9C5J7" />
  </DataNode>
  <DataNode TextLabel="glyceraldehyde 3-phosphate dehydrogenase 2" GraphId="eb470" Type="Protein" GroupRef="b8568">
    <Graphics CenterX="939.697116665983" CenterY="411.25753655988376" Width="320.605766668034" Height="19.999999999999943" ZOrder="33755" FontWeight="Bold" FontSize="12" Valign="Middle" LineThickness="4.0" />
    <Xref Database="Uniprot-TrEMBL" ID="Q9FX54" />
  </DataNode>
  <DataNode TextLabel="phosphoglycerate mutase 2" GraphId="a9043" Type="Protein" GroupRef="b369a">
    <Graphics CenterX="820.3505675529915" CenterY="628.438725777065" Width="184.81326818619794" Height="20.00000000000015" ZOrder="33756" FontWeight="Bold" FontSize="12" Valign="Middle" LineThickness="4.0" />
    <Xref Database="Uniprot-TrEMBL" ID="Q9M9K1" />
  </DataNode>
  <DataNode TextLabel="enolase 3" GraphId="dd41b" Type="Protein" GroupRef="f8405">
    <Graphics CenterX="791.9254149413734" CenterY="715.1335476554142" Width="91.36948268808203" Height="20.00000000000007" ZOrder="33757" FontWeight="Bold" FontSize="12" Valign="Middle" LineThickness="4.0" />
    <Xref Database="Uniprot-TrEMBL" ID="Q9ZW34" />
  </DataNode>
  <DataNode TextLabel="phosphoenolpyruvate carboxylase 2" GraphId="c443c" Type="Protein" GroupRef="c1040">
    <Graphics CenterX="408.0135605927167" CenterY="650.3518757497282" Width="280.02712118543343" Height="17.72626931567322" ZOrder="33758" FontWeight="Bold" FontSize="12" Valign="Middle" LineThickness="4.0" />
    <Xref Database="Uniprot-TrEMBL" ID="Q5GM68" />
  </DataNode>
  <DataNode TextLabel="phosphoenolpyruvate carboxylase 1" GraphId="b6723" Type="Protein" GroupRef="c1040">
    <Graphics CenterX="408.0135605927167" CenterY="632.6256064340573" Width="280.02712118543343" Height="17.72626931567324" ZOrder="33759" FontWeight="Bold" FontSize="12" Valign="Middle" LineThickness="4.0" />
    <Xref Database="Uniprot-TrEMBL" ID="Q9MAH0" />
  </DataNode>
  <DataNode TextLabel="phosphoenolpyruvate carboxylase 3" GraphId="e5a85" Type="Protein" GroupRef="c1040">
    <Graphics CenterX="408.0135605927167" CenterY="668.0781450653998" Width="280.02712118543343" Height="17.726269315673107" ZOrder="33760" FontWeight="Bold" FontSize="12" Valign="Middle" LineThickness="4.0" />
    <Xref Database="Uniprot-TrEMBL" ID="Q84VW9" />
  </DataNode>
  <DataNode TextLabel="malate dehydrogenase 1" GraphId="c234c" Type="Protein" GroupRef="a043d">
    <Graphics CenterX="153.08603016230742" CenterY="847.5887967469262" Width="160.60418541345646" Height="17.726269315673076" ZOrder="33761" FontWeight="Bold" FontSize="12" Valign="Middle" LineThickness="4.0" />
    <Xref Database="Uniprot-TrEMBL" ID="P93819" />
  </DataNode>
  <DataNode TextLabel="malic enzyme 2" GraphId="df831" Type="Protein" GroupRef="d1452">
    <Graphics CenterX="467.44540361922776" CenterY="1016.6371213317123" Width="102.34683663426054" Height="19.99999999999998" ZOrder="33763" FontWeight="Bold" FontSize="12" Valign="Middle" LineThickness="4.0" />
    <Xref Database="Uniprot-TrEMBL" ID="Q9LYG3" />
  </DataNode>
  <DataNode TextLabel="malic enzyme 3" GraphId="a987c" Type="Protein" GroupRef="d1452">
    <Graphics CenterX="467.44540361922765" CenterY="1036.6371213317113" Width="102.34683663426051" Height="20.0" ZOrder="33764" FontWeight="Bold" FontSize="12" Valign="Middle" LineThickness="4.0" />
    <Xref Database="Uniprot-TrEMBL" ID="Q9XGZ0" />
  </DataNode>
  <Interaction GraphId="idba1ca6b2">
    <Graphics ZOrder="12288" LineThickness="2.0">
      <Point X="635.9747493204176" Y="706.056550505879" GraphRef="b6533" RelX="0.0" RelY="0.0" />
      <Point X="686.9154173426846" Y="754.0485228196181" GraphRef="ee132" RelX="-1.0" RelY="0.0" ArrowHead="mim-conversion" />
    </Graphics>
    <Xref Database="" ID="" />
  </Interaction>
  <Interaction GraphId="f28a3">
    <Graphics ZOrder="32983" LineThickness="2.0">
      <Point X="318.40796019900495" Y="803.0478406267472" GraphRef="f265a" RelX="0.0" RelY="1.0" ArrowHead="mim-conversion" />
      <Point X="317.4244145980612" Y="907.8266165870333" GraphRef="c84cf" RelX="0.0" RelY="-1.0" ArrowHead="mim-conversion" />
      <Anchor Position="0.5005995704811381" Shape="None" GraphId="d634f" />
    </Graphics>
    <Xref Database="" ID="" />
  </Interaction>
  <Interaction GraphId="bdc37">
    <Graphics ZOrder="32985" LineThickness="2.0">
      <Point X="750.5589921328708" Y="285.67863993993217" GraphRef="a375c" RelX="-1.0" RelY="0.0" />
      <Point X="636.3636363636357" Y="286.0847018150389" GraphRef="c5ad6" RelX="0.0" RelY="0.0" ArrowHead="mim-catalysis" />
    </Graphics>
    <Xref Database="" ID="" />
  </Interaction>
  <Interaction GraphId="d4fb2">
    <Graphics ZOrder="32988" LineThickness="2.0">
      <Point X="553.0047158608322" Y="133.18671269742805" GraphRef="f9214" RelX="1.0" RelY="0.0" />
      <Point X="589.2615552041163" Y="170.5280529573196" GraphRef="f87da" RelX="0.0" RelY="0.0" />
    </Graphics>
    <Xref Database="" ID="" />
  </Interaction>
  <Interaction GraphId="f021a">
    <Graphics ZOrder="32996" LineThickness="2.0">
      <Point X="604.0271848726684" Y="372.862639735693" GraphRef="fd44f" RelX="1.0" RelY="0.0" />
      <Point X="636.3636363636365" Y="401.6460905349794" GraphRef="c5832" RelX="0.0" RelY="0.0" />
    </Graphics>
    <Xref Database="" ID="" />
  </Interaction>
  <Interaction GraphId="aa0e0">
    <Graphics ZOrder="32997" LineThickness="2.0">
      <Point X="683.4657175231539" Y="109.75765157897925" GraphRef="e0b5b" RelX="0.5" RelY="1.0" />
      <Point X="683.4657175231539" Y="235.8602984669714" GraphRef="a88f8" RelX="0.5" RelY="-1.0" ArrowHead="mim-conversion" />
      <Anchor Position="0.48456634924628605" Shape="None" GraphId="c0bc9" />
    </Graphics>
    <Xref Database="" ID="" />
  </Interaction>
  <Interaction GraphId="a9b07">
    <Graphics ZOrder="33012" LineThickness="2.0">
      <Point X="589.2615552041163" Y="109.75765157897925" GraphRef="e0b5b" RelX="-0.5" RelY="1.0" ArrowHead="mim-conversion" />
      <Point X="589.2615552041163" Y="235.8602984669714" GraphRef="a88f8" RelX="-0.5" RelY="-1.0" ArrowHead="mim-conversion" />
      <Anchor Position="0.48191217930832414" Shape="None" GraphId="f87da" />
    </Graphics>
    <Xref Database="" ID="" />
  </Interaction>
  <Interaction GraphId="f0a34">
    <Graphics ZOrder="33020" LineThickness="2.0">
      <Point X="317.9155976936239" Y="855.5000508680058" GraphRef="d634f" RelX="0.0" RelY="0.0" />
      <Point X="254.16258353166592" Y="901.1909318591244" GraphRef="ccf87" RelX="1.0" RelY="0.0" ArrowHead="Arrow" />
    </Graphics>
    <Xref Database="" ID="" />
  </Interaction>
  <Interaction GraphId="e3a30">
    <Graphics ZOrder="33021" LineThickness="2.0">
      <Point X="683.4813721275827" Y="372.862639735693" GraphRef="c15b0" RelX="-1.0" RelY="0.0" />
      <Point X="636.3636363636365" Y="401.6460905349794" GraphRef="c5832" RelX="0.0" RelY="0.0" />
    </Graphics>
    <Xref Database="" ID="" />
  </Interaction>
  <Interaction GraphId="b5750">
    <Graphics ZOrder="33034" LineThickness="2.0">
      <Point X="712.6716665663988" Y="133.18671269742805" GraphRef="cf24c" RelX="-1.0" RelY="0.0" />
      <Point X="683.4657175231539" Y="170.86275081178712" GraphRef="c0bc9" RelX="0.0" RelY="0.0" />
    </Graphics>
    <Xref Database="" ID="" />
  </Interaction>
  <Interaction GraphId="b5630">
    <Graphics ZOrder="33042" LineThickness="2.0">
      <Point X="562.6269465132023" Y="793.0478406267472" GraphRef="f26da" RelX="-1.0" RelY="0.0" />
      <Point X="364.60554371002127" Y="793.0478406267472" GraphRef="f265a" RelX="1.0" RelY="0.0" ArrowHead="mim-conversion" />
      <Anchor Position="0.5902132548354451" Shape="None" GraphId="c99c6" />
    </Graphics>
    <Xref Database="" ID="" />
  </Interaction>
  <Interaction GraphId="a92d6">
    <Graphics ZOrder="33051" LineThickness="2.0">
      <Point X="357.4244145980612" Y="917.8266165870333" GraphRef="c84cf" RelX="1.0" RelY="0.0" />
      <Point X="578.535891968728" Y="917.8266165870333" GraphRef="e7c4b" RelX="-1.0" RelY="0.0" ArrowHead="mim-conversion" />
      <Anchor Position="0.49802346885630155" Shape="None" GraphId="e1b5f" />
    </Graphics>
    <Xref Database="" ID="" />
  </Interaction>
  <Interaction GraphId="e2758">
    <Graphics ZOrder="33053" LineThickness="2.0">
      <Point X="429.9852141413122" Y="949.9260295590361" GraphRef="a84d2" RelX="1.0" RelY="0.0" />
      <Point X="467.54311956214235" Y="917.8266165870333" GraphRef="e1b5f" RelX="0.0" RelY="0.0" />
    </Graphics>
    <Xref Database="" ID="" />
  </Interaction>
  <Interaction GraphId="c5813">
    <Graphics ZOrder="33055" LineThickness="2.0">
      <Point X="537.1286728779435" Y="736.120749764929" GraphRef="d53e7" RelX="0.0" RelY="1.0" />
      <Point X="445.75208983765606" Y="793.0478406267472" GraphRef="c99c6" RelX="0.0" RelY="0.0" />
    </Graphics>
    <Xref Database="" ID="" />
  </Interaction>
  <Interaction GraphId="a1933">
    <Graphics ZOrder="33056" LineThickness="2.0">
      <Point X="254.16258353166592" Y="810.4158554802622" GraphRef="fe083" RelX="1.0" RelY="0.0" />
      <Point X="317.9155976936239" Y="855.5000508680058" GraphRef="d634f" RelX="0.0" RelY="0.0" />
    </Graphics>
    <Xref Database="" ID="" />
  </Interaction>
  <Interaction GraphId="e964a">
    <Graphics ZOrder="33060" LineThickness="2.0">
      <Point X="683.4657175231539" Y="170.86275081178712" GraphRef="c0bc9" RelX="0.0" RelY="0.0" />
      <Point X="712.6716665663988" Y="210.56608181943733" GraphRef="c9c8e" RelX="-1.0" RelY="0.0" ArrowHead="Arrow" />
    </Graphics>
    <Xref Database="" ID="" />
  </Interaction>
  <Interaction GraphId="b64f7">
    <Graphics ZOrder="33101" LineThickness="2.0">
      <Point X="636.3636363636365" Y="353.48066883734276" GraphRef="df547" RelX="0.0" RelY="1.0" ArrowHead="mim-conversion" />
      <Point X="636.3636363636365" Y="451.8193774764593" GraphRef="cc69a" RelX="0.0" RelY="-1.0" ArrowHead="mim-conversion" />
      <Anchor Position="0.48979107377130754" Shape="None" GraphId="c5832" />
    </Graphics>
    <Xref Database="" ID="" />
  </Interaction>
  <Interaction GraphId="c233b">
    <Graphics ZOrder="33131" LineThickness="2.0">
      <Point X="738.2406735973314" Y="705.1335476554143" GraphRef="b5f90" RelX="-1.0" RelY="0.0" />
      <Point X="635.9747493204176" Y="706.056550505879" GraphRef="b6533" RelX="0.0" RelY="0.0" ArrowHead="mim-catalysis" />
    </Graphics>
    <Xref Database="" ID="" />
  </Interaction>
  <Interaction GraphId="eb936">
    <Graphics ZOrder="33144" LineThickness="2.0">
      <Point X="636.3636363636351" Y="255.8602984669714" GraphRef="a88f8" RelX="0.0" RelY="1.0" />
      <Point X="636.3636363636365" Y="333.48066883734276" GraphRef="df547" RelX="0.0" RelY="-1.0" ArrowHead="mim-conversion" />
      <Anchor Position="0.38938751778495156" Shape="None" GraphId="c5ad6" />
      <Anchor Position="0.4" Shape="None" GraphId="ad5d6" />
    </Graphics>
    <Xref Database="" ID="" />
  </Interaction>
  <Interaction GraphId="d76b1">
    <Graphics ZOrder="33161" LineThickness="2.0">
      <Point X="714.5464631754699" Y="818.1375993220096" GraphRef="bc5a0" RelX="-1.0" RelY="0.0" />
      <Point X="636.6275582336281" Y="857.3156643165947" GraphRef="b70d5" RelX="0.0" RelY="0.0" />
    </Graphics>
    <Xref Database="" ID="" />
  </Interaction>
  <Interaction GraphId="ea339">
    <Graphics ZOrder="33164" LineThickness="2.0">
      <Point X="467.54311956214235" Y="917.8266165870333" GraphRef="e1b5f" RelX="0.0" RelY="0.0" />
      <Point X="520.8806610111674" Y="949.9260295590362" GraphRef="f7d2d" RelX="-1.0" RelY="0.0" ArrowHead="Arrow" />
    </Graphics>
    <Xref Database="" ID="" />
  </Interaction>
  <Interaction GraphId="d83cf">
    <Graphics ZOrder="33165" LineThickness="2.0">
      <Point X="636.3636363636365" Y="401.6460905349794" GraphRef="c5832" RelX="0.0" RelY="0.0" />
      <Point X="683.4813721275827" Y="431.33592426781667" GraphRef="ee0bd" RelX="-1.0" RelY="0.0" ArrowHead="Arrow" />
    </Graphics>
    <Xref Database="" ID="" />
  </Interaction>
  <Interaction GraphId="f83a6">
    <Graphics ZOrder="33167" LineThickness="2.0">
      <Point X="635.8208955223879" Y="679.7589642134675" GraphRef="ba1f9" RelX="0.0" RelY="1.0" />
      <Point X="636.4251861882192" Y="783.0478406267472" GraphRef="f26da" RelX="0.0" RelY="-1.0" ArrowHead="mim-conversion" />
      <Anchor Position="0.25460230767918884" Shape="None" GraphId="b6533" />
    </Graphics>
    <Xref Database="" ID="" />
  </Interaction>
  <Interaction GraphId="e7729">
    <Graphics ZOrder="33179" LineThickness="2.0">
      <Point X="636.3636363636357" Y="286.0847018150389" GraphRef="c5ad6" RelX="0.0" RelY="0.0" />
      <Point X="335.434786177983" Y="334.02126281741624" GraphRef="c9b2f" RelX="0.0" RelY="-1.0" ArrowHead="mim-conversion" />
    </Graphics>
    <Xref Database="" ID="" />
  </Interaction>
  <Interaction GraphId="b01e6">
    <Graphics ZOrder="33189" LineThickness="2.0">
      <Point X="636.3636363636365" Y="471.8193774764593" GraphRef="cc69a" RelX="0.0" RelY="1.0" />
      <Point X="636.3636363636365" Y="564.2179869781975" GraphRef="d3fb2" RelX="0.0" RelY="-1.0" ArrowHead="mim-conversion" />
      <Anchor Position="0.5062703787308708" Shape="None" GraphId="f38e3" />
    </Graphics>
    <Xref Database="" ID="" />
  </Interaction>
  <Interaction GraphId="bb066">
    <Graphics ZOrder="33191" LineThickness="2.0">
      <Point X="445.75208983765606" Y="793.0478406267472" GraphRef="c99c6" RelX="0.0" RelY="0.0" />
      <Point X="366.24893757454475" Y="736.120749764929" GraphRef="da650" RelX="0.0" RelY="1.0" ArrowHead="Arrow" />
    </Graphics>
    <Xref Database="" ID="" />
  </Interaction>
  <Interaction GraphId="a0e78">
    <Graphics ZOrder="33192" LineThickness="2.0">
      <Point X="589.2615552041163" Y="170.5280529573196" GraphRef="f87da" RelX="0.0" RelY="0.0" />
      <Point X="548.9939920002425" Y="210.56608181943736" GraphRef="d0681" RelX="1.0" RelY="0.0" ArrowHead="Arrow" />
    </Graphics>
    <Xref Database="" ID="" />
  </Interaction>
  <Interaction GraphId="e465e">
    <Graphics ZOrder="33205" LineThickness="2.0">
      <Point X="559.5781463211365" Y="493.25604095063505" GraphRef="d97f0" RelX="1.0" RelY="0.0" />
      <Point X="636.3636363636365" Y="518.5980565031101" GraphRef="f38e3" RelX="0.0" RelY="0.0" />
    </Graphics>
    <Xref Database="" ID="" />
  </Interaction>
  <Interaction GraphId="a9106">
    <Graphics ZOrder="33210" LineThickness="2.0">
      <Point X="636.4251861882192" Y="803.0478406267472" GraphRef="f26da" RelX="0.0" RelY="1.0" />
      <Point X="636.8159203980101" Y="907.8266165870333" GraphRef="e7c4b" RelX="0.0" RelY="-1.0" ArrowHead="mim-conversion" />
      <Anchor Position="0.5179276355587171" Shape="None" GraphId="b70d5" />
    </Graphics>
    <Xref Database="" ID="" />
  </Interaction>
  <Interaction GraphId="a19d0">
    <Graphics ZOrder="33215" LineThickness="2.0">
      <Point X="636.6275582336281" Y="857.3156643165947" GraphRef="b70d5" RelX="0.0" RelY="0.0" />
      <Point X="714.5464631754699" Y="892.7710706573613" GraphRef="ebc3e" RelX="-1.0" RelY="0.0" ArrowHead="Arrow" />
    </Graphics>
    <Xref Database="" ID="" />
  </Interaction>
  <Interaction GraphId="ee8b6">
    <Graphics ZOrder="33217" LineThickness="2.0">
      <Point X="636.3636363636365" Y="518.5980565031101" GraphRef="f38e3" RelX="0.0" RelY="0.0" />
      <Point X="559.5781463211365" Y="540.8628953894963" GraphRef="aaf67" RelX="1.0" RelY="0.0" ArrowHead="Arrow" />
    </Graphics>
    <Xref Database="" ID="" />
  </Interaction>
  <Interaction GraphId="cb25f">
    <Graphics ZOrder="33429" LineThickness="2.0">
      <Point X="434.1924563685053" Y="344.02126281741624" GraphRef="c9b2f" RelX="1.0" RelY="0.0" ArrowHead="mim-conversion" />
      <Point X="542.1594740445989" Y="343.48066883734276" GraphRef="df547" RelX="-1.0" RelY="0.0" ArrowHead="mim-conversion" />
      <Anchor Position="0.5090254586207199" Shape="None" GraphId="be850" />
    </Graphics>
    <Xref Database="" ID="" />
  </Interaction>
  <Interaction GraphId="f140a">
    <Graphics ZOrder="33440" LineThickness="2.0">
      <Point X="636.3636363636365" Y="584.2179869781975" GraphRef="d3fb2" RelX="0.0" RelY="1.0" ArrowHead="mim-conversion" />
      <Point X="635.8208955223879" Y="659.7589642134675" GraphRef="ba1f9" RelX="0.0" RelY="-1.0" ArrowHead="mim-conversion" />
      <Anchor Position="0.4540165098606662" Shape="None" GraphId="ac669" />
    </Graphics>
    <Xref Database="" ID="" />
  </Interaction>
  <Interaction GraphId="e410d">
    <Graphics ZOrder="33453" LineThickness="2.0">
      <Point X="807.7173483037934" Y="170.97479622473264" GraphRef="b48ce" RelX="-1.0" RelY="0.0" />
      <Point X="683.4657175231539" Y="170.86275081178712" GraphRef="c0bc9" RelX="0.0" RelY="0.0" ArrowHead="mim-catalysis" />
    </Graphics>
    <Xref Database="" ID="" />
  </Interaction>
  <Interaction GraphId="ce87e">
    <Graphics ZOrder="33454" LineThickness="2.0">
      <Point X="491.00428055052305" Y="170.90514610577685" GraphRef="e895c" RelX="1.0" RelY="0.0" />
      <Point X="589.2615552041163" Y="170.5280529573196" GraphRef="f87da" RelX="0.0" RelY="0.0" ArrowHead="mim-catalysis" />
    </Graphics>
    <Xref Database="" ID="" />
  </Interaction>
  <Interaction GraphId="c253c">
    <Graphics ZOrder="33457" LineThickness="2.0">
      <Point X="771.394233331966" Y="401.25753655988353" GraphRef="f64b9" RelX="-1.0" RelY="0.0" />
      <Point X="636.3636363636365" Y="401.6460905349794" GraphRef="c5832" RelX="0.0" RelY="0.0" ArrowHead="mim-catalysis" />
    </Graphics>
    <Xref Database="" ID="" />
  </Interaction>
  <Interaction GraphId="b5efa">
    <Graphics ZOrder="33458" LineThickness="2.0">
      <Point X="489.30041152263334" Y="404.6375601733827" GraphRef="e45ce" RelX="0.0" RelY="-1.0" />
      <Point X="489.15041705699025" Y="343.7460867187817" GraphRef="be850" RelX="0.0" RelY="0.0" ArrowHead="mim-catalysis" />
    </Graphics>
    <Xref Database="" ID="" />
  </Interaction>
  <Interaction GraphId="f2a49">
    <Graphics ZOrder="33459" LineThickness="2.0">
      <Point X="719.9439334598925" Y="618.4387257770645" GraphRef="e3fa2" RelX="-1.0" RelY="0.0" />
      <Point X="636.1172230611339" Y="618.5148378140188" GraphRef="ac669" RelX="0.0" RelY="0.0" ArrowHead="mim-catalysis" />
    </Graphics>
    <Xref Database="" ID="" />
  </Interaction>
  <Interaction GraphId="e9781">
    <Graphics ZOrder="33482" LineThickness="2.0">
      <Point X="408.0135605927167" Y="702.6675490389101" GraphRef="ba3eb" RelX="0.0" RelY="1.0" />
      <Point X="445.75208983765606" Y="793.0478406267472" GraphRef="c99c6" RelX="0.0" RelY="0.0" ArrowHead="mim-catalysis" />
    </Graphics>
    <Xref Database="" ID="" />
  </Interaction>
  <Interaction GraphId="a2408">
    <Graphics ZOrder="33483" LineThickness="2.0">
      <Point X="467.44540361922776" Y="986.6371213317116" GraphRef="d5cba" RelX="0.0" RelY="-1.0" />
      <Point X="467.54311956214235" Y="917.8266165870333" GraphRef="e1b5f" RelX="0.0" RelY="0.0" ArrowHead="mim-catalysis" />
    </Graphics>
    <Xref Database="" ID="" />
  </Interaction>
  <Interaction GraphId="c67ae">
    <Graphics ZOrder="33484" LineThickness="2.0">
      <Point X="727.8929699819298" Y="518.5980565031089" GraphRef="c4532" RelX="-1.0" RelY="0.0" />
      <Point X="636.3636363636365" Y="518.5980565031101" GraphRef="f38e3" RelX="0.0" RelY="0.0" ArrowHead="mim-catalysis" />
    </Graphics>
    <Xref Database="" ID="" />
  </Interaction>
  <Interaction GraphId="c46fe">
    <Graphics ZOrder="33762" LineThickness="2.0">
      <Point X="241.38812286903567" Y="855.9519314047644" GraphRef="e0c40" RelX="1.0" RelY="0.0" />
      <Point X="317.9155976936239" Y="855.5000508680058" GraphRef="d634f" RelX="0.0" RelY="0.0" ArrowHead="mim-catalysis" />
    </Graphics>
    <Xref Database="" ID="" />
  </Interaction>
  <Interaction GraphId="ecb3e">
    <Graphics ZOrder="33765" LineThickness="2.0">
      <Point X="799.7899593737668" Y="857.7951659661012" GraphRef="ad0b5" RelX="-1.0" RelY="0.0" />
      <Point X="636.6275582336281" Y="857.3156643165947" GraphRef="b70d5" RelX="0.0" RelY="0.0" ArrowHead="mim-catalysis" />
    </Graphics>
    <Xref Database="" ID="" />
  </Interaction>
  <Group GroupId="ae208" GraphId="bcbd6" Style="Group" />
  <Group GroupId="cc9f9" GraphId="f61ed" Style="Group" />
  <Group GroupId="dad5d" GraphId="c40ee" />
  <Group GroupId="e4b36" GraphId="a1a60" />
  <Group GroupId="f57d5" GraphId="f24df" />
  <Group GroupId="b1755" GraphId="e895c" />
  <Group GroupId="f6334" GraphId="b48ce" />
  <Group GroupId="b8568" GraphId="f64b9" />
  <Group GroupId="b369a" GraphId="e3fa2" />
  <Group GroupId="f8405" GraphId="b5f90" />
  <Group GroupId="c1040" GraphId="ba3eb" />
  <Group GroupId="a043d" GraphId="e0c40" />
  <Group GroupId="d1452" GraphId="fc937" />
  <InfoBox CenterX="0.0" CenterY="0.0" />
  <Biopax>
    <bp:openControlledVocabulary xmlns:bp="http://www.biopax.org/release/biopax-level3.owl#">
      <bp:TERM xmlns:rdf="http://www.w3.org/1999/02/22-rdf-syntax-ns#" rdf:datatype="http://www.w3.org/2001/XMLSchema#string">Krebs cycle pathway</bp:TERM>
      <bp:ID xmlns:rdf="http://www.w3.org/1999/02/22-rdf-syntax-ns#" rdf:datatype="http://www.w3.org/2001/XMLSchema#string">PW:0000026</bp:ID>
      <bp:Ontology xmlns:rdf="http://www.w3.org/1999/02/22-rdf-syntax-ns#" rdf:datatype="http://www.w3.org/2001/XMLSchema#string">Pathway Ontology</bp:Ontology>
    </bp:openControlledVocabulary>
    <bp:PublicationXref xmlns:bp="http://www.biopax.org/release/biopax-level3.owl#" xmlns:rdf="http://www.w3.org/1999/02/22-rdf-syntax-ns#" rdf:id="ef3">
      <bp:ID rdf:datatype="http://www.w3.org/2001/XMLSchema#string">18481082</bp:ID>
      <bp:DB rdf:datatype="http://www.w3.org/2001/XMLSchema#string">PubMed</bp:DB>
      <bp:TITLE rdf:datatype="http://www.w3.org/2001/XMLSchema#string">Expression and evolutionary features of the hexokinase gene family in Arabidopsis.</bp:TITLE>
      <bp:SOURCE rdf:datatype="http://www.w3.org/2001/XMLSchema#string">Planta</bp:SOURCE>
      <bp:YEAR rdf:datatype="http://www.w3.org/2001/XMLSchema#string">2008</bp:YEAR>
      <bp:ID rdf:datatype="http://www.w3.org/2001/XMLSchema#string">18481082</bp:ID>
      <bp:DB rdf:datatype="http://www.w3.org/2001/XMLSchema#string">PubMed</bp:DB>
      <bp:TITLE rdf:datatype="http://www.w3.org/2001/XMLSchema#string">Expression and evolutionary features of the hexokinase gene family in Arabidopsis.</bp:TITLE>
      <bp:SOURCE rdf:datatype="http://www.w3.org/2001/XMLSchema#string">Planta</bp:SOURCE>
      <bp:YEAR rdf:datatype="http://www.w3.org/2001/XMLSchema#string">2008</bp:YEAR>
      <bp:AUTHORS rdf:datatype="http://www.w3.org/2001/XMLSchema#string">Karve A</bp:AUTHORS>
      <bp:AUTHORS rdf:datatype="http://www.w3.org/2001/XMLSchema#string">Rauh BL</bp:AUTHORS>
      <bp:AUTHORS rdf:datatype="http://www.w3.org/2001/XMLSchema#string">Xia X</bp:AUTHORS>
      <bp:AUTHORS rdf:datatype="http://www.w3.org/2001/XMLSchema#string">Kandasamy M</bp:AUTHORS>
      <bp:AUTHORS rdf:datatype="http://www.w3.org/2001/XMLSchema#string">Meagher RB</bp:AUTHORS>
      <bp:AUTHORS rdf:datatype="http://www.w3.org/2001/XMLSchema#string">Sheen J</bp:AUTHORS>
      <bp:AUTHORS rdf:datatype="http://www.w3.org/2001/XMLSchema#string">Moore BD</bp:AUTHORS>
    </bp:PublicationXref>
    <bp:openControlledVocabulary xmlns:bp="http://www.biopax.org/release/biopax-level3.owl#">
      <bp:TERM xmlns:rdf="http://www.w3.org/1999/02/22-rdf-syntax-ns#" rdf:datatype="http://www.w3.org/2001/XMLSchema#string">glycolysis pathway</bp:TERM>
      <bp:ID xmlns:rdf="http://www.w3.org/1999/02/22-rdf-syntax-ns#" rdf:datatype="http://www.w3.org/2001/XMLSchema#string">PW:0000640</bp:ID>
      <bp:Ontology xmlns:rdf="http://www.w3.org/1999/02/22-rdf-syntax-ns#" rdf:datatype="http://www.w3.org/2001/XMLSchema#string">Pathway Ontology</bp:Ontology>
    </bp:openControlledVocabulary>
  </Biopax>
</Pathway>
