# Supplementary material for: CyLineUp: A Cytoscape app for visualizing data in network small multiples
Source: F1000Res. 2016 Apr 11;5:635. [Version 1] doi: 10.12688/f1000research.8402.1 (PMC4909101; doi:10.12688/f1000research.8402.1)
Supplement: Supplementary file 2 [file f1000research-5-9038-s0001.tgz]

Archive with 1 entries (1 files):
- 6511bd23-073e-409f-a8d2-13dd5fad21ec.csv
