# Supplementary material for: CyLineUp: A Cytoscape app for visualizing data in network small multiples
Source: F1000Res. 2016 Apr 11;5:635. [Version 1] doi: 10.12688/f1000research.8402.1 (PMC4909101; doi:10.12688/f1000research.8402.1)
Supplement: Supplementary file 2 [file f1000research-5-9038-s0001.tgz › 6511bd23-073e-409f-a8d2-13dd5fad21ec.csv]

shared_name	fold_change0-2	pval0-2	fold_change0-12	pva0-12	fold_change0-24	pval0-24	fold_change0-72	pval0-72
ATP-PFK 1	-0.799231485	0.027102996	-1.440740674	0.000840658	-1.344486674	0.000767128	-1.122732281	0.003793201
ATP-PFK 2	1.393416419	0.00041414	2.242326115	6.26905E-06	2.452859135	1.43237E-05	2.190323531	8.0923E-06
ATP-PFK 3	0.476919289	0.024346714	1.308178248	0.000144915	1.568867187	0.000441791	0.828306567	0.00100298
ATP-PFK 6	0.116705616	0.180715484	-0.197567572	0.021969455	-0.75231467	0.000282727	-0.651242571	0.000974862
ATP-PFK 7	-0.011955379	0.862522106	-0.111479503	0.012062891	-0.352894463	0.006814046	-0.505110841	0.001271133
enolase 2	-0.046411317	0.641220407	0.006704993	0.917605082	-0.276513707	0.013358022	-0.529951867	0.000627685
enolase 3	-0.140833783	0.353255654	-0.131766558	0.08811355	-0.741036641	0.000588059	-0.91255581	0.000152728
GAPDH 2	-0.263601828	0.186415278	-0.104898536	0.417715634	-0.156197429	0.239783248	-0.443915963	0.013816961
GAPDH 1	-0.025472274	0.865807067	-0.821453778	0.002088568	-1.148567536	7.29918E-05	-0.704240022	0.001539616
MDH1	-0.079344012	0.078282906	-0.390679407	0.006294657	-0.669271123	5.42795E-05	-0.926629489	0.000114245
MDH2	-0.086685543	0.425735968	-0.072852184	0.380754287	-0.370402148	0.014379862	-1.043476753	0.000407028
ME1	-0.056622708	0.01800699	0.054821751	0.229005178	0.006828988	0.899679279	-0.213733752	0.008349551
ME2	-0.528836547	0.026286194	-0.881138211	0.001855716	-0.42768287	0.00623463	-0.574818809	0.007403831
ME3	-0.046499713	0.539787144	-0.068880846	0.219985404	0.041350594	0.427698987	0.056531779	0.556938451
PPC1	0.068884024	0.317192941	0.368802296	0.031351012	0.234542015	0.107371911	-0.125462996	0.092483793
PPC2	-0.283891492	0.168588611	-0.416941508	0.043362531	0.536372813	0.008158247	0.422661456	0.01647203
PPC3	-0.538109228	0.152638731	-0.315844925	0.062788571	0.247923154	1.15E-01	0.257145821	0.222915402
PPC4	0.051230965	0.366385611	-0.040375864	0.545265808	-0.003657116	0.928417718	-0.009346819	0.897194551
PGK	0.171523031	0.365680046	0.15290631	0.137306179	-0.142539871	0.178678894	-0.448877434	0.007543278
PGAM1	-0.293048227	0.080609945	-0.527481401	0.000030615	-1.115181461	0.000273341	-1.3066243	6.4487E-06
PGAM2	0.075085293	0.164257392	0.01055393	0.795768198	0.06275921	0.260567333	-0.102751679	0.038583313
PPi-PFK alfa-1	-0.169729551	0.140317549	-0.341638409	0.007182392	-0.902689479	0.000153962	-1.141063602	0.00011603
PPi-PFK alfa-2	-0.093756543	0.511424996	-0.501029858	0.008213127	-0.42155206	0.008878111	-0.713570193	0.003803463
PPi-PFK beta-1	-0.002056423	0.988404425	-0.098634616	0.461567334	-0.74134602	0.012949838	-1.116201056	0.00096452
PPi-PFK beta-2	0.358057636	0.088815217	0.538827141	0.00980289	0.574749316	0.013453637	0.415310595	0.004535555
PK	0.138859963	0.102482807	-0.138096603	0.106474326	-0.369348747	0.000403394	-0.705526336	1.21709E-05
TPI	-0.0104466	0.936393691	0.078528007	0.265395194	-0.24228667	0.064286038	-0.668990217	0.000306628
